# Supplementary material for: Pre-Clinical Evaluation of Efficacy and Safety of Human Limbus-Derived Stromal/Mesenchymal Stem Cells with and without Alginate Encapsulation for Future Clinical Applications
Source: Cells. 2023 Mar 11;12(6):876. doi: 10.3390/cells12060876 (PMC10047711; doi:10.3390/cells12060876)
Supplement: Supplementary file 1 [file cells-12-00876-s001.zip]

Archive with 1 entries (1 files):
- cells-2198893-supplementary.pdf
